# Supplementary material for: Tuning Surface-Enhanced Raman Scattering (SERS) via Filling Fraction and Period in Gold-Coated Bullseye Gratings
Source: Nanomaterials (Basel). 2025 Dec 11;15(24):1863. doi: 10.3390/nano15241863 (PMC12735832; doi:10.3390/nano15241863)
Supplement: Supplementary file 1 [file nanomaterials-15-01863-s001.zip]

Archive with 1 entries (1 files):
- nanomaterials-4030544-supplementary.pdf
